# Supplementary material for: What Do We Have to Know about PD-L1 Expression in Prostate Cancer? A Systematic Literature Review (Part 6): Correlation of PD-L1 Expression with the Status of Mismatch Repair System, BRCA, PTEN, and Other Genes
Source: Biomedicines. 2022 Jan 22;10(2):236. doi: 10.3390/biomedicines10020236 (PMC8868626; doi:10.3390/biomedicines10020236)
Supplement: Supplementary file 1 [file biomedicines-10-00236-s001.zip]

Archive with 1 entries (1 files):
- biomedicines-1565205-supplementary.pdf
